# Supplementary material for: Sex-Based Differences in Clinical Presentation, Management, and Outcomes in Patients Hospitalized with Pulmonary Embolism: A Retrospective Cohort Study
Source: J Clin Med. 2025 Jul 26;14(15):5287. doi: 10.3390/jcm14155287 (PMC12346922; doi:10.3390/jcm14155287)
Supplement: Supplementary file 1 [file jcm-14-05287-s001.zip]

Archive with 1 entries (1 files):
- jcm-3738865-supplementary.pdf
